# Supplementary material for: Extended time frame for restoring inner ear function through gene therapy in Usher1G preclinical model
Source: JCI Insight. 2024 Feb 8;9(3):e169504. doi: 10.1172/jci.insight.169504 (PMC10967394; doi:10.1172/jci.insight.169504)
Supplement: Supporting data values [file jciinsight-9-169504-s178.xlsx]

## Sheet: Fig1- transduction data
Anc80-CMV-GFP
	IHC							OHC
Apex (%)	100	100	100	100	96.2963	100	100	0	2.63158	0	61.1111	28.125	0	0
MT (%)	100		100			100		0		0			0
Base (%)	100		83.3333	100	100			0			0	0
Anc80-CMV-GFP
Utricule (%)	31	90
Ampulae (%)	11	90

## Sheet: Fig2 - transduction data
	AAV2/Anc80L65-CMV-GFP-Sans-WPRE
	OHC (%)	IHC (%)	utricule (%)	ampulae (%)
mouse 1	1	100	26	8
mouse 2	12	100	85	56
mouse 3	30	94	44.8	51
mouse 4	57	93	41.6	20

## Sheet: Fig3 - MEB data
	Number of stereocilia highest row (OHC) (n)				Number of stereocilia highest row (IHC) (n)				Length of OHC stereocilia (µm)
	wt del	Ush1g-/-	Treated Ush1g-/-		wt del	Ush1g-/-	Treated Ush1g-/-		wt del	Ush1g-/-	Treated Ush1g-/-
	26	7	15		11	5	8		1.76	1.689	1.93
	22	7	16		10	3	8		1.88	1.12	2.286
	25	9	15		11	3	9		1.63	1.14	2.26
	29	9	14		9	4	9		2.16	1.1	1.72
	31	9	14		9	5	10		1.68	1.23	1.97
	32	7	16		9	4	8		1.74	1.15	2.4
	32	8	18		11		10			1.436	2.08
	32	11	16		10		7			1.51	2.116
	28		16								1.96
	31		18

## Sheet: Fig4 - MEB data
	Length of the tallest VHC stereocilia (µm)				Stereocilium diameter VHC (µm)
	wt del	Ush1g-/-	Treated Ush1g-/-		wt del	Ush1g-/-	Treated Ush1g-/-
	6.29	6.37	7.583		0.22	0.75	0.28
	5.45	4.17	6.72		0.238	1.24	0.31
	5.625	3.58	8.41		0.261	0.55	0.25
	8.405	2.81	7.54		0.2515	0.534	0.256
	7.47	1.66	7.99			0.378	0.35
	8.08	4.44	7.699			0.283	0.36
	7.02	4.38	7.739			0.36	0.32
	7.64	5.1	7.262			0.38	0.25
		5.46	6.96			0.47	0.27
		0.85	6.365			0.78
		2.55	7.48			0.756
		3.19	7.559			0.42
		4.2	7.809			0.98
		3.72
		3.81
		3.06

## Sheet: Fig5 - ABR
AUDITORY THRESHOLDS (dB SPL)
Frequency (Hz)	Treated Ush1g												Uninjected Ush1g-/-								Ush1g+/-
	1	2	3	4	5	6	7	8	9	10	11	12	1	2	3	4	5	6	7	8	1	2	3
5	120	120	120	120	120	120	90	120	120	120	120	120	120	120	120	120	120	120	120	120	30	40	40
10	90	80	80	80	90	90	80	90	90	80	100	90	120	120	120	120	120	120	120	120	15	20	30
15	120	70	120	120	70	90	70	80	90	80	100	70	120	120	120	120	120	120	120	120	15	15	20
20	120	70	120	120	90	100	80	80	100	90	120	80	120	120	120	120	120	120	120	120	15	15	40
32	120	120	120	120	120	120	80	120	120	90	120	120	120	120	120	120	120	120	120	120	15	30	50
40	120	120	120	120	120	120	120	120	120	120	120	120	120	120	120	120	120	120	120	120	45	50	60

## Sheet: Fig 6 -vestibular data
	Circling behavior (n)						Contact righting test (n)						Swim test (n)						Number of rotations (n)					Distance travelled (cm)
		wt	Ush1g-/-	Unilateral treatment	Bilateral treatment		score	wt	Ush1g-/-	Unilateral treatment	Bilateral treatment		score	wt	Ush1g-/-	Unilateral treatment	Bilateral treatment		wt	Ush1g-/-	Unilateral treatment	Bilateral treatment		wt	Ush1g-/-	Unilateral treatment	Bilateral treatment
	No circling	10	0	4	6		0	0	10	2	2		0	10	0	0	0		9	46	51	33		1304.89	1984.49	1766.82	2259.66
	circling	0	10	5	5		0,5	0	0	2	4		1	0	0	2	3		2	37	56	28		684.277	2881.54	2288.71	1325.29
							1	10	0	5	5		2	0	0	0	3		3	43	38	28		720.038	2735.04	2407.33	1627.06
													3	0	10	7	5		3	33	54	10		977.73	3063.93	1854.77	1094.88
	Head tossing (n)							Plateforme test (sec)											8	61	38	12		1159.75	2817.36	2883.41	840.032
		wt	Ush1g-/-	Unilateral treatment	Bilateral treatment			wt	Ush1g-/-	Unilateral treatment	Bilateral treatment		Trunk curl test (n)						7	70	36			1207.19	2385.97	2328.01
	No head tossing	10	0	5	7			44	11	30.6667	19		score	wt	Ush1g-/-	Unilateral treatment	Bilateral treatment		5	104				929.35	2170.28
	head tossing	0	10	4	4			60	13.6667	48	46.6667		0	0	10	1	2		5	46				885.516	2671.6
								60	10	17	45		0,5	0	0	5	3		10					1303.15
								60	21.3333	1.33333	60		1	10	0	3	6		6					1130.11
								60	12.6667	43.3333	42.3333
								50.3333	0	55	34.6667
								60	8	31.6667	13.3333
								60	21	30.6667	60
								40.6667	3	8.3	60
								60	22		51.3333
											45
	aVOR
		WT											Ush1g-/-					bilateral treatment								Unilateral treatment
	0,2 Hz	0.44	0.46	0.69	0.62	0.38	0.55	0.5	0.61	0.52	0.61	0.56	0.01	0.04	0.03	0.02	0.04	0.07	0.1	0.12	0.07	0.03	0.14	0.03	0	0.05	0.15	0.08
	0,5 Hz	1.02	0.85	0.84	0.79	0.62	0.96	0.54	0.7	0.59	0.66	0.61	0.02	0.01	0.03	0.08	0.1	0.06	0.08	0.12	0.16	0.06	0.03	0.02	0.03	0.06	0.04	0.07
	0,8 Hz	1.07	1.34	0.85	0.78	0.52	0.97	0.56	0.75	0.66	0.64	0.62	0.05	0.14	0.02	0.1	0.16	0.03	0.11	0.16	0.29	0.08	0.02	0.05	0.02	0.07	0.04	0.02
	1 Hz	1.09	0.78	0.89	0.86	0.63	1.18	0.65	0.73	0.68	0.66	0.87	0.09	0.1	0.11	0.08	0.14	0.02	0.2	0.21	0.27	0.02	0	0.09	0.06	0.1	0.09	0.02
	1,5 Hz	1.09	1.39	0.81	0.78	0.69	1.2	0.68	0.79	0.85	0.84	0.89	0.24	0.16	0.04	0.08	0.1	0.1	0.11	0.2	0.21	0.14	0.05	0.15	0.39	0.09	0.11	0.05
	MOR
	wt	Ush1g-/-	Unilateral treatment	Bilateral treatment
	0.65	0.03	0.21	0.19
	0.63	0.01	0.04	0.15
	0.77	-0.02	0.05	0.16
	0.71	0.1		0.23
	0.5	0.04		0.39
	0.63	0.01		0.22
	0.44			0.11
	0.58			0.18
	0.63			0.27
	0.66
	0.75

## Sheet: Sup fig2 - ABR
	AUDITORY THRESHOLDS (dB SPL)
	Frquency (Hz)	Injected Ush1g-/-				Uninjected Ush1g-/-								Wild-type
	5	120	120	120	120	120	120	120	120	120	120	120	120	30	40	50
	10	90	100	100	100	120	120	120	120	120	120	120	120	15	20	40
	15	120	120	80	100	120	120	120	120	120	120	120	120	15	15	30
	20	100	120	90	90	120	120	120	120	120	120	120	120	15	15	50
	32	120	120	120	120	120	120	120	120	120	120	120	120	15	30	60
	40	120	116	120	120	120	120	120	120	120	120	120	120	45	50	70

## Sheet: Sup fig3
				Unilateral treatment			Unilateral treatment			Unilateral treatment
	age (day)	Mean auditory threshold (dB)		Age (day)	Mean distance travelled (cm)		Age (day)	Mean number of rotation (n)		Age (day)	Mean platform (sec)
	12	105.556		12	2328		12	36		12	55
	13	113.667		14	1854		14	54		14	8.33
	14	117.778		17	1766		17	51		17	31.6667
	15	105		18	2288		18	56		18	30.6667
	16	120		21	1937		21	40		21	30.667
	17	117.222		29	2407		29	38		29	32.5
	18	118.75		30			30			30	22.3
	21	118.333
				Bilateral treatment			Bilateral treatment			Bilateral treatment
				Age (day)	Mean distance travelled (cm)		Age (day)	Mean number of rotation(n)		Age (day)	Mean platform (sec)
				13			13			13	52.5
				14	1233		14	20		14	47
				17	1325		17	28		17	34.7
				18	2259		18	33		18	60
				21	1094		21	10		21	60
				29			29			23	33
				30			30			24	51.3
										25	42.3

## Sheet: Sup fig6
	Swim test (n)						Platform test (sec)
	score	wt	Ush1g-/-	Unilateral treatment	Bilateral treatment		wt	Ush1g-/-	Unilateral treatment	Bilateral treatment
	0	4	0	0	0		50.3333	5.33333	13	52
	1	0	0	2	4		41.6667	17.6667	7	37.3333
	2	0	0	2	0		52	24	51.6667	60
	3	0	4	3	2		60	3.33333	59.6667	31.6667
							41.3	5.6667	3.33333	60
									33.3333	52.6667
									3.33333

## Sheet: Sup Fig7
aVOR (gain)
		0.2Hz	0.5Hz	0.8Hz	1Hz	1.5Hz		MOR (gain)
Type de souris	N souris	Gain	Gain	Gain	Gain	Gain		Ush1g-/-	treated Ush1g	WT
Ush1g-/-	5	0.01	0.02	0.04	0.08	0.04		-0.03	0.2	0.6
Ush1g-/-	7	0.06	0.02	0.22	0.16	0.01		0	0.12	0.71
Ush1g-/-	20	0.03	0.03	0.05	0.03	0		0	0.15	0.91
Ush1g-/-	25	0.11	0.13	0.05	0.09	0.19		0.13	0.25	0.66
Ush1g-/-	26	0.22	0.01	0.12	0.04	0.39		0.03	0.27	0.86
Ush1g-/-	27	0	0.03	0.21	0.03	0.1		0.03	0.23	0.81
Ush1g-/-	28	0.11	0.18	0.28	0.24	0.02		0.15	0.01	0.43
Ush1g-/-	29	0.12	0.05	0.02	0.04	0.16		0.03		0.73
Treated Ush1g	1	0	0.02	0.01	0.12	0.27
Treated Ush1g	2	0.02	0.02	0.03	0.01	0.04
Treated Ush1g	3	0.15	0.07	0.02	0.03	0.02
Treated Ush1g	10	0.01	0.01	0	0.02	0.04
Treated Ush1g	11	0.01	0.11	0.16	0.08	0.01
Treated Ush1g	17	0.12	0.17	0.2	0.05	0.33
Treated Ush1g	24	0.01	0.01	0.01	0.02	0.13
wt	6	0.88	1.02	1.07	1.09	1.09
wt	8	1.12	0.85	1.34	0.78	1.39
wt	13	0.81	0.84	0.85	0.89	0.81
wt	14	0.71	0.79	0.78	0.86	0.78
wt	15	0.33	0.62	0.52	0.63	0.69
wt	16	0.76	0.96	0.97	1.18	1.2
wt	21	0.32	0.66	0.64	0.66	0.84
wt	22	0.21	0.11	0.62	0.87	0.89
